# Supplementary material for: Lipopolysaccharide-Activated Canine Platelets Upregulate High Mobility Group Box-1 via Toll-Like Receptor 4
Source: Front Vet Sci. 2021 Jun 21;8:674678. doi: 10.3389/fvets.2021.674678 (PMC8255672; doi:10.3389/fvets.2021.674678)
Supplement: Supplementary file 1 [file Data_Sheet_1.zip]

Archive with 4 entries (4 files):
- 2018-08-30_Reckon Cell R_A_L_AandL 10s-30s-45s-1min_8bit (1) (1).tif
- 2018-08-31_Reckon Cell Actin R_A_L_AandL 1min_8bit (1).tif
- 2019-04-05_Lira Cell R-A-T_8bit (1).tif
- 2019-04-09_Lira Cell Actin R-A-T_8bit (1).tif
